# Supplementary material for: Selective image segmentation driven by region, edge and saliency functions
Source: PLoS One. 2023 Dec 15;18(12):e0294789. doi: 10.1371/journal.pone.0294789 (PMC10723724; doi:10.1371/journal.pone.0294789)
Supplement: S1 Data — (ZIP) [file pone.0294789.s001.zip]

Archive with 19 entries (15 files):
- Data Availbility/Figure 1/
- Data Availbility/Figure 1/127.jpg
- Data Availbility/Figure 1/img3.JPG
- Data Availbility/Figure 2 and 4/
- Data Availbility/Figure 2 and 4/10.JPG
- Data Availbility/Figure 2 and 4/5.bmp
- Data Availbility/Figure 2 and 4/circle2.JPG
- Data Availbility/Figure 2 and 4/img7.jpg
- Data Availbility/Figure 2 and 4/intense9.JPG
- Data Availbility/Figure 5/
- Data Availbility/Figure 5/7.bmp
- Data Availbility/Figure 5/brain13.PNG
- Data Availbility/Figure 5/image--618.jpg
- Data Availbility/Figure 5/liver_ori.bmp
- Data Availbility/Figure 5/plane2.bmp
- Data Availbility/Figure 6/
- Data Availbility/Figure 6/w_0.01.bmp
- Data Availbility/Figure 6/w_0.04.bmp
- Data Availbility/Figure 6/w_0.1.bmp
